# Supplementary material for: 10 Years of Toxicogenomics section in Frontiers in Genetics: Past discoveries and Future Perspectives
Source: Front Genet. 2022 Sep 12;13:979761. doi: 10.3389/fgene.2022.979761 (PMC9510767; doi:10.3389/fgene.2022.979761)
Supplement: Supplementary file 2 [file Table1.XLSX]

## Sheet: Sheet 1_crosstab (1)
Article ID	DOI	Article Title	Article URL	Link	Journal	Is Article from Research Topic ?	# Scopus Citations	# Downloads	# Views
17692	10.3389/fgene.2011.00084	Epigenomics in Environmental Health	http://fron.tiers.in/a/17692	http://fron.tiers.in/a/17692	Frontiers in Genetics	Spontaneous	86	3819	8464
18382	10.3389/fgene.2012.00014	The Impact of Classification of Interest on Predictive Toxicogenomics	http://fron.tiers.in/a/18382	http://fron.tiers.in/a/18382	Frontiers in Genetics	Spontaneous	6	1013	2958
22713	10.3389/fgene.2012.00051	Influence of Nitrate and Nitrite on Thyroid Hormone Responsive and Stress-Associated Gene Expression in Cultured Rana catesbeiana Tadpole Tail Fin Tissue	http://fron.tiers.in/a/22713	http://fron.tiers.in/a/22713	Frontiers in Genetics	Research Topic	19	990	4608
22822	10.3389/fgene.2012.00052	Genome-Wide Analyses of Metal Responsive Genes in Caenorhabditis elegans	http://fron.tiers.in/a/22822	http://fron.tiers.in/a/22822	Frontiers in Genetics	Research Topic	10	1478	4941
22955	10.3389/fgene.2012.00050	The Nematode Caenorhabditis elegans, Stress and Aging: Identifying the Complex Interplay of Genetic Pathways Following the Treatment with Humic Substances	http://fron.tiers.in/a/22955	http://fron.tiers.in/a/22955	Frontiers in Genetics	Research Topic	8	1263	5884
22969	10.3389/fgene.2012.00048	Meta-Analysis of Global Transcriptomics Suggests that Conserved Genetic Pathways are Responsible for Quercetin and Tannic Acid Mediated Longevity in C. elegans	http://fron.tiers.in/a/22969	http://fron.tiers.in/a/22969	Frontiers in Genetics	Research Topic	23	1424	5716
23010	10.3389/fgene.2012.00085	Functional Environmental Genomics of a Municipal Landfill Soil	http://fron.tiers.in/a/23010	http://fron.tiers.in/a/23010	Frontiers in Genetics	Research Topic	10	974	4023
23031	10.3389/fgene.2012.00062	Applications for next-generation sequencing in fish ecotoxicogenomics	http://fron.tiers.in/a/23031	http://fron.tiers.in/a/23031	Frontiers in Genetics	Research Topic	50	3065	11296
23244	10.3389/fgene.2012.00037	The Metamorphosis of Amphibian Toxicogenomics	http://fron.tiers.in/a/23244	http://fron.tiers.in/a/23244	Frontiers in Genetics	Research Topic	20	1326	5711
24072	10.3389/fgene.2012.00063	Yeast Toxicogenomics: Genome-Wide Responses to Chemical Stresses with Impact in Environmental Health, Pharmacology, and Biotechnology	http://fron.tiers.in/a/24072	http://fron.tiers.in/a/24072	Frontiers in Genetics	Research Topic	59	3013	11994
24252	10.3389/fgene.2012.00035	Using Drosophila melanogaster as a Model for Genotoxic Chemical Mutational Studies with a New Program, SnpSift	http://fron.tiers.in/a/24252	http://fron.tiers.in/a/24252	Frontiers in Genetics	Research Topic	353	2388	8951
24727	10.3389/fgene.2012.00068	Drosophila melanogaster as a model for lead neurotoxicology and toxicogenomics research	http://fron.tiers.in/a/24727	http://fron.tiers.in/a/24727	Frontiers in Genetics	Research Topic	19	1519	6128
24946	10.3389/fgene.2012.00104	Enhanced Genotoxicity of Silver Nanoparticles in DNA Repair Deficient Mammalian Cells	http://fron.tiers.in/a/24946	http://fron.tiers.in/a/24946	Frontiers in Genetics	Spontaneous	46	2039	12261
26208	10.3389/fgene.2012.00141	Identification of Stage-Specific Gene Expression Signatures in Response to Retinoic Acid during the Neural Differentiation of Mouse Embryonic Stem Cells	http://fron.tiers.in/a/26208	http://fron.tiers.in/a/26208	Frontiers in Genetics	Spontaneous	23	1588	7085
28356	10.3389/fgene.2012.00088	Integration of Next-Generation Sequencing Based Multi-Omics Approaches in Toxicogenomics	http://fron.tiers.in/a/28356	http://fron.tiers.in/a/28356	Frontiers in Genetics	Spontaneous	3	1070	3903
29094	10.3389/fgene.2012.00213	AhR activation underlies the CYP1A autoinduction by A-998679 in rats	http://fron.tiers.in/a/29094	http://fron.tiers.in/a/29094	Frontiers in Genetics	Spontaneous	6	1271	5741
29479	10.3389/fgene.2012.00162	Identification of Identical Transcript Changes in Liver and Whole Blood during Acetaminophen Toxicity	http://fron.tiers.in/a/29479	http://fron.tiers.in/a/29479	Frontiers in Genetics	Spontaneous	6	1470	3765
37391	10.3389/fgene.2012.00216	Toxicogenomics in non-mammalian species—Editorial	http://fron.tiers.in/a/37391	http://fron.tiers.in/a/37391	Frontiers in Genetics	Research Topic	2	706	2350
39164	10.3389/fgene.2012.00316	Genome-Wide Functional and Stress Response Profiling Reveals Toxic Mechanism and Genes Required for Tolerance to Benzo[a]pyrene in S. cerevisiae	http://fron.tiers.in/a/39164	http://fron.tiers.in/a/39164	Frontiers in Genetics	Spontaneous	14	2205	6883
52925	10.3389/fgene.2013.00069	Erratum: Functional environmental genomics of a municipal landfill soil	http://fron.tiers.in/a/52925	http://fron.tiers.in/a/52925	Frontiers in Genetics	Spontaneous	0	619	1529
58046	10.3389/fgene.2013.00251	Evaluation of the effects of titanium dioxide nanoparticles on cultured Rana catesbeiana tailfin tissue	http://fron.tiers.in/a/58046	http://fron.tiers.in/a/58046	Frontiers in Genetics	Spontaneous	15	1290	4210
58403	10.3389/fgene.2013.00163	Cisplatin in 5% Ethanol Eradicates Cisplatin-Resistant Lung Tumor by Killing Lung Cancer Side Population (SP) Cells and Non-SP Cells	http://fron.tiers.in/a/58403	http://fron.tiers.in/a/58403	Frontiers in Genetics	Spontaneous	0	1279	3761
59273	10.3389/fgene.2013.00154	Functional genomics indicates yeast requires Golgi/ER transport, chromatin remodeling, and DNA repair for low dose DMSO tolerance	http://fron.tiers.in/a/59273	http://fron.tiers.in/a/59273	Frontiers in Genetics	Spontaneous	8	1231	4830
91426	10.3389/fgene.2014.00110	Functional toxicology: tools to advance the future of toxicity testing	http://fron.tiers.in/a/91426	http://fron.tiers.in/a/91426	Frontiers in Genetics	Spontaneous	26	1824	7385
96814	10.3389/fgene.2014.00268	Embryonic ionizing radiation exposure results in expression alterations of genes associated with cardiovascular and neurological development, function, and disease and modified cardiovascular function in zebrafish	http://fron.tiers.in/a/96814	http://fron.tiers.in/a/96814	Frontiers in Genetics	Spontaneous	22	1464	4254
97129	10.3389/fgene.2014.00265	Genetic factors and manganese-induced neurotoxicity	http://fron.tiers.in/a/97129	http://fron.tiers.in/a/97129	Frontiers in Genetics	Spontaneous	61	1919	6175
97852	10.3389/fgene.2014.00272	A cellular genetics approach identifies gene-drug interactions and pinpoints drug toxicity pathway nodes	http://fron.tiers.in/a/97852	http://fron.tiers.in/a/97852	Frontiers in Genetics	Spontaneous	6	1201	4248
103549	10.3389/fgene.2014.00327	Toxicogenetics: in search of host susceptibility to environmental toxicants	http://fron.tiers.in/a/103549	http://fron.tiers.in/a/103549	Frontiers in Genetics	Spontaneous	9	1429	4515
122923	10.3389/fgene.2015.00014	Toxicogenomics profiling of bone marrow from rats treated with topotecan in combination with oxaliplatin: a mechanistic strategy to inform combination toxicity	http://fron.tiers.in/a/122923	http://fron.tiers.in/a/122923	Frontiers in Genetics	Spontaneous	7	1275	4211
132045	10.3389/fgene.2015.00056	Distinct actions of ancestral vinclozolin and juvenile stress on neural gene expression in the male rat	http://fron.tiers.in/a/132045	http://fron.tiers.in/a/132045	Frontiers in Genetics	Spontaneous	8	917	3609
189866	10.3389/fgene.2016.00064	Measurement and Comparison of Organic Compound Concentrations in Plasma, Whole Blood, and Dried Blood Spot Samples	http://fron.tiers.in/a/189866	http://fron.tiers.in/a/189866	Frontiers in Genetics	Spontaneous	13	962	4167
195260	10.3389/fenvs.2016.00054	Use of Archived Neonatal Bloodspots for Examining Associations between Prenatal Exposure to Potentially Traumatic or Stressful Life Events, Maternal Herpesvirus Infection and Lifetime History of Generalized Anxiety Disorder in Offspring	http://fron.tiers.in/a/195260	http://fron.tiers.in/a/195260	Frontiers in Environmental Science	Spontaneous	0	426	1955
226486	10.3389/fgene.2016.00200	Functional Toxicogenomic Profiling Expands Insight into Modulators of Formaldehyde Toxicity in Yeast	http://fron.tiers.in/a/226486	http://fron.tiers.in/a/226486	Frontiers in Genetics	Spontaneous	6	653	2275
244289	10.3389/fgene.2017.00011	Book Review: Toxicogenomics in Predictive Carcinogenicity	http://fron.tiers.in/a/244289	http://fron.tiers.in/a/244289	Frontiers in Genetics	Spontaneous	0	394	994
288554	10.3389/fgene.2017.00142	Dose and Time Dependencies in Stress Pathway Responses during Chemical Exposure: Novel Insights from Gene Regulatory Networks	http://fron.tiers.in/a/288554	http://fron.tiers.in/a/288554	Frontiers in Genetics	Research Topic	8	575	2251
300698	10.3389/fgene.2017.00175	Smooth, an hnRNP-L Homolog, Might Decrease Mitochondrial Metabolism by Post-Transcriptional Regulation of Isocitrate Dehydrogenase (Idh) and Other Metabolic Genes in the Sub-Acute Phase of Traumatic Brain Injury	http://fron.tiers.in/a/300698	http://fron.tiers.in/a/300698	Frontiers in Genetics	Spontaneous	11	676	2189
301198	10.3389/fgene.2017.00177	Mitochondria: A Common Target for Genetic Mutations and Environmental Toxicants in Parkinson’s Disease	http://fron.tiers.in/a/301198	http://fron.tiers.in/a/301198	Frontiers in Genetics	Spontaneous	28	1230	6062
304068	10.3389/fgene.2017.00173	Frontiers in Toxicogenomics in the Twenty-First Century—the Grand Challenge: To Understand How the Genome and Epigenome Interact with the Toxic Environment at the Single-Cell, Whole-Organism, and Multi-Generational Level	http://fron.tiers.in/a/304068	http://fron.tiers.in/a/304068	Frontiers in Genetics	Spontaneous	2	705	3161
304319	10.3389/fgene.2017.00168	A Pipeline for High-Throughput Concentration Response Modeling of Gene Expression for Toxicogenomics	http://fron.tiers.in/a/304319	http://fron.tiers.in/a/304319	Frontiers in Genetics	Research Topic	16	1111	5706
306268	10.3389/fenvs.2017.00080	Mode of Action Assignment of Chemicals Using Toxicogenomics: A Case Study with Oxidative Uncouplers	http://fron.tiers.in/a/306268	http://fron.tiers.in/a/306268	Frontiers in Environmental Science	Research Topic	3	551	2924
307199	10.3389/fgene.2018.00022	Evaluation of Bioinformatics Approaches for Next-Generation Sequencing Analysis of microRNAs with a Toxicogenomics Study Design	http://fron.tiers.in/a/307199	http://fron.tiers.in/a/307199	Frontiers in Genetics	Research Topic	9	1528	6788
307288	10.3389/fgene.2017.00157	Crosstalk between Receptor and Non-receptor Mediated Chemical Modes of Action in Rat Livers Converges through a Dysregulated Gene Expression Network at Tumor Suppressor Tp53	http://fron.tiers.in/a/307288	http://fron.tiers.in/a/307288	Frontiers in Genetics	Research Topic	4	421	4065
313188	10.3389/fgene.2017.00172	Genetic Diversity in Insect Metal Tolerance	http://fron.tiers.in/a/313188	http://fron.tiers.in/a/313188	Frontiers in Genetics	Research Topic	14	588	2935
313197	10.3389/fgene.2017.00233	Notch Target Gene E(spl)mδ Is a Mediator of Methylmercury-Induced Myotoxicity in Drosophila	http://fron.tiers.in/a/313197	http://fron.tiers.in/a/313197	Frontiers in Genetics	Research Topic	9	389	1769
318056	10.3389/fgene.2018.00074	Transcriptional Responses Reveal Similarities Between Preclinical Rat Liver Testing Systems	http://fron.tiers.in/a/318056	http://fron.tiers.in/a/318056	Frontiers in Genetics	Research Topic	8	592	2878
318414	10.3389/fgene.2018.00176	A Leveraged Signal-to-Noise Ratio (LSTNR) Method to Extract Differentially Expressed Genes and Multivariate Patterns of Expression From Noisy and Low-Replication RNAseq Data	http://fron.tiers.in/a/318414	http://fron.tiers.in/a/318414	Frontiers in Genetics	Research Topic	5	538	3809
322008	10.3389/fgene.2017.00236	Correlations between Risk Factors for Breast Cancer and Genetic Instability in Cancer Patients—A Clinical Perspective Study	http://fron.tiers.in/a/322008	http://fron.tiers.in/a/322008	Frontiers in Genetics	Spontaneous	7	699	3735
325320	10.3389/fgene.2017.00234	ZIP13: A Study of Drosophila Offers an Alternative Explanation for the Corresponding Human Disease	http://fron.tiers.in/a/325320	http://fron.tiers.in/a/325320	Frontiers in Genetics	Research Topic	9	559	2339
326091	10.3389/fgene.2018.00019	Silencing of Iron and Heme-Related Genes Revealed a Paramount Role of Iron in the Physiology of the Hematophagous Vector Rhodnius prolixus	http://fron.tiers.in/a/326091	http://fron.tiers.in/a/326091	Frontiers in Genetics	Research Topic	9	1177	4023
327711	10.3389/fgene.2017.00223	Copper and Zinc Homeostasis: Lessons from Drosophila melanogaster	http://fron.tiers.in/a/327711	http://fron.tiers.in/a/327711	Frontiers in Genetics	Research Topic	26	1152	5484
349236	10.3389/fgene.2018.00200	Sex-Dependent Effects of the Histone Deacetylase Inhibitor, Sodium Valproate, on Reversal Learning After Developmental Arsenic Exposure	http://fron.tiers.in/a/349236	http://fron.tiers.in/a/349236	Frontiers in Genetics	Research Topic	7	503	2467
351268	10.3389/fgene.2018.00089	Sex-Dependent Effects of Developmental Lead Exposure on the Brain	http://fron.tiers.in/a/351268	http://fron.tiers.in/a/351268	Frontiers in Genetics	Research Topic	16	861	7674
351720	10.3389/fgene.2018.00196	Sex Differences in Neurotoxicogenetics	http://fron.tiers.in/a/351720	http://fron.tiers.in/a/351720	Frontiers in Genetics	Research Topic	16	546	3682
376436	10.3389/fgene.2018.00558	Persistence of Epigenomic Effects After Recovery From Repeated Treatment With Two Nephrocarcinogens	http://fron.tiers.in/a/376436	http://fron.tiers.in/a/376436	Frontiers in Genetics	Research Topic	0	613	1741
379594	10.3389/fgene.2018.00285	Genetic Susceptibility to Neurodegeneration in Amazon: Apolipoprotein E Genotyping in Vulnerable Populations Exposed to Mercury	http://fron.tiers.in/a/379594	http://fron.tiers.in/a/379594	Frontiers in Genetics	Research Topic	11	537	2898
381607	10.3389/fgene.2018.00616	Quantum Dot Based Nano-Biosensors for Detection of Circulating Cell Free miRNAs in Lung Carcinogenesis: From Biology to Clinical Translation	http://fron.tiers.in/a/381607	http://fron.tiers.in/a/381607	Frontiers in Genetics	Spontaneous	20	1517	6221
383585	10.3389/fgene.2018.00293	Zearalenone Exposure Enhanced the Expression of Tumorigenesis Genes in Donkey Granulosa Cells via the PTEN/PI3K/AKT Signaling Pathway	http://fron.tiers.in/a/383585	http://fron.tiers.in/a/383585	Frontiers in Genetics	Research Topic	9	505	1558
390165	10.3389/fgene.2018.00560	Beta 1, Beta 2 and Beta 3 Adrenergic Receptor Gene Polymorphisms in a Southeastern European Population	http://fron.tiers.in/a/390165	http://fron.tiers.in/a/390165	Frontiers in Genetics	Spontaneous	0	793	16014
393963	10.3389/fgene.2018.00396	Analysis of Time-Series Gene Expression Data to Explore Mechanisms of Chemical-Induced Hepatic Steatosis Toxicity	http://fron.tiers.in/a/393963	http://fron.tiers.in/a/393963	Frontiers in Genetics	Research Topic	5	1567	6154
400492	10.3389/fgene.2019.00387	Quality Control of Quantitative High Throughput Screening Data	http://fron.tiers.in/a/400492	http://fron.tiers.in/a/400492	Frontiers in Genetics	Research Topic	2	619	3106
400555	10.3389/fgene.2018.00221	Editorial: Metal Biology Takes Flight: The Study of Metal Homeostasis and Detoxification in Insects	http://fron.tiers.in/a/400555	http://fron.tiers.in/a/400555	Frontiers in Genetics	Research Topic	1	287	1200
402512	10.3389/fgene.2018.00429	Investigation of Nrf2, AhR and ATF4 Activation in Toxicogenomic Databases	http://fron.tiers.in/a/402512	http://fron.tiers.in/a/402512	Frontiers in Genetics	Research Topic	7	923	3795
408961	10.3389/fgene.2018.00484	Network and Pathway Analysis of Toxicogenomics Data	http://fron.tiers.in/a/408961	http://fron.tiers.in/a/408961	Frontiers in Genetics	Research Topic	9	895	3502
411857	10.3389/fgene.2018.00516	Robust Co-clustering to Discover Toxicogenomic Biomarkers and Their Regulatory Doses of Chemical Compounds Using Logistic Probabilistic Hidden Variable Model	http://fron.tiers.in/a/411857	http://fron.tiers.in/a/411857	Frontiers in Genetics	Research Topic	4	304	1531
411984	10.3389/fgene.2018.00668	Whole-Genome Sequencing Identifies a Novel Variation of WAS Gene Coordinating With Heterozygous Germline Mutation of APC to Enhance Hepatoblastoma Oncogenesis	http://fron.tiers.in/a/411984	http://fron.tiers.in/a/411984	Frontiers in Genetics	Spontaneous	7	571	2705
413100	10.3389/fgene.2018.00373	Molecular Pathways Associated With Methylmercury-Induced Nrf2 Modulation	http://fron.tiers.in/a/413100	http://fron.tiers.in/a/413100	Frontiers in Genetics	Spontaneous	24	1100	5370
413186	10.3389/fgene.2018.00664	Polymorphisms in Manganese Transporters SLC30A10 and SLC39A8 Are Associated With Children's Neurodevelopment by Influencing Manganese Homeostasis	http://fron.tiers.in/a/413186	http://fron.tiers.in/a/413186	Frontiers in Genetics	Research Topic	10	612	3122
413559	10.3389/fgene.2018.00527	Embracing the Dark Side: Computational Approaches to Unveil the Functionality of Genes Lacking Biological Annotation in Drug-Induced Liver Injury	http://fron.tiers.in/a/413559	http://fron.tiers.in/a/413559	Frontiers in Genetics	Research Topic	0	730	2419
415577	10.3389/fgene.2018.00459	AP-1 (bZIP) Transcription Factors as Potential Regulators of Metallothionein Gene Expression in Tetrahymena thermophila	http://fron.tiers.in/a/415577	http://fron.tiers.in/a/415577	Frontiers in Genetics	Spontaneous	1	527	2231
416782	10.3389/fgene.2018.00485	A Comparison of the TempO-Seq S1500+ Platform to RNA-Seq and Microarray Using Rat Liver Mode of Action Samples	http://fron.tiers.in/a/416782	http://fron.tiers.in/a/416782	Frontiers in Genetics	Research Topic	0	878	4673
422486	10.3389/fgene.2018.00585	Prediction of Drug-Likeness Using Deep Autoencoder Neural Networks	http://fron.tiers.in/a/422486	http://fron.tiers.in/a/422486	Frontiers in Genetics	Research Topic	16	861	4570
422786	10.3389/fgene.2019.00388	Vitamin D Receptor FokI, ApaI, and TaqI Polymorphisms in Lead Exposed Subjects From Saudi Arabia	http://fron.tiers.in/a/422786	http://fron.tiers.in/a/422786	Frontiers in Genetics	Spontaneous	4	394	2602
424168	10.3389/fgene.2018.00701	Elucidating Conserved Transcriptional Networks Underlying Pesticide Exposure and Parkinson's Disease: A Focus on Chemicals of Epidemiological Relevance	http://fron.tiers.in/a/424168	http://fron.tiers.in/a/424168	Frontiers in Genetics	Spontaneous	10	1407	4986
424630	10.3389/fgene.2019.00587	Human-Derived Corneal Epithelial Cells Expressing Cell Cycle Regulators as a New Resource for in vitro Ocular Toxicity Testing	http://fron.tiers.in/a/424630	http://fron.tiers.in/a/424630	Frontiers in Genetics	Spontaneous	3	436	1849
425202	10.3389/fgene.2018.00636	Comparison of RNA-Seq and Microarray Gene Expression Platforms for the Toxicogenomic Evaluation of Liver From Short-Term Rat Toxicity Studies	http://fron.tiers.in/a/425202	http://fron.tiers.in/a/425202	Frontiers in Genetics	Spontaneous	17	4519	28149
426447	10.3389/fgene.2018.00719	Developmental Dioxin Exposure Alters the Methylome of Adult Male Zebrafish Gonads	http://fron.tiers.in/a/426447	http://fron.tiers.in/a/426447	Frontiers in Genetics	Spontaneous	4	919	2692
427318	10.3389/fgene.2018.00563	Editorial: Integrative Toxicogenomics: Analytical Strategies to Amalgamate Exposure Effects With Genomic Sciences	http://fron.tiers.in/a/427318	http://fron.tiers.in/a/427318	Frontiers in Genetics	Research Topic	0	215	1003
428536	10.3389/fgene.2018.00667	Zearalenone: A Mycotoxin With Different Toxic Effect in Domestic and Laboratory Animals’ Granulosa Cells	http://fron.tiers.in/a/428536	http://fron.tiers.in/a/428536	Frontiers in Genetics	Spontaneous	15	1322	12654
432132	10.3389/fgene.2019.00084	Developing BIOTEL: A Semi-Automated Spreadsheet for Estimating Telomere Length and Biological Age	http://fron.tiers.in/a/432132	http://fron.tiers.in/a/432132	Frontiers in Genetics	Spontaneous	6	712	3221
435299	10.3389/fgene.2019.00600	Five-Feature Model for Developing the Classifier for Synergistic vs. Antagonistic Drug Combinations Built by XGBoost	http://fron.tiers.in/a/435299	http://fron.tiers.in/a/435299	Frontiers in Genetics	Research Topic	7	1073	3551
438610	10.3389/fgene.2019.00184	Associations Between Behavioral Effects of Bisphenol A and DNA Methylation in Zebrafish Embryos	http://fron.tiers.in/a/438610	http://fron.tiers.in/a/438610	Frontiers in Genetics	Spontaneous	17	1208	3491
444768	10.3389/fgene.2019.00666	Drosophotoxicology: Elucidating Kinetic and Dynamic Pathways of Methylmercury Toxicity in a Drosophila Model	http://fron.tiers.in/a/444768	http://fron.tiers.in/a/444768	Frontiers in Genetics	Spontaneous	0	364	1393
447593	10.3389/fgene.2019.00165	Editorial: Sex and Gene-Dependent Neurotoxicity	http://fron.tiers.in/a/447593	http://fron.tiers.in/a/447593	Frontiers in Genetics	Research Topic	0	264	1037
453528	10.3389/fgene.2019.00593	NRXN1 Deletion and Exposure to Methylmercury Increase Astrocyte Differentiation by Different Notch-Dependent Transcriptional Mechanisms	http://fron.tiers.in/a/453528	http://fron.tiers.in/a/453528	Frontiers in Genetics	Spontaneous	1	713	2315
457725	10.3389/fgene.2019.01000	The Roles of Four Novel P450 Genes in Pesticides Resistance in Apis cerana cerana Fabricius: Expression Levels and Detoxification Efficiency	http://fron.tiers.in/a/457725	http://fron.tiers.in/a/457725	Frontiers in Genetics	Spontaneous	1	621	2419
458511	10.3389/fgene.2019.01233	Assessing Chemical-Induced Liver Injury In Vivo From In Vitro Gene Expression Data in the Rat: The Case of Thioacetamide Toxicity	http://fron.tiers.in/a/458511	http://fron.tiers.in/a/458511	Frontiers in Genetics	Spontaneous	6	444	1421
463036	10.3389/fgene.2019.00676	Transcriptome Analysis Reveals Distinct Responses to Physiologic versus Toxic Manganese Exposure in Human Neuroblastoma Cells	http://fron.tiers.in/a/463036	http://fron.tiers.in/a/463036	Frontiers in Genetics	Spontaneous	5	778	2621
467682	10.3389/fgene.2019.00794	Effects of Agricultural Pesticides in Aquafeeds on Wild Fish Feeding on Leftover Pellets Near Fish Farms	http://fron.tiers.in/a/467682	http://fron.tiers.in/a/467682	Frontiers in Genetics	Spontaneous	8	891	5207
471584	10.3389/fgene.2019.00517	Corrigendum: Investigation of Nrf2, AhR and ATF4 Activation in Toxicogenomic Databases	http://fron.tiers.in/a/471584	http://fron.tiers.in/a/471584	Frontiers in Genetics	Spontaneous	0	349	968
477090	10.3389/fgene.2019.01007	Mining Public Toxicogenomic Data Reveals Insights and Challenges in Delineating Liver Steatosis Adverse Outcome Pathways	http://fron.tiers.in/a/477090	http://fron.tiers.in/a/477090	Frontiers in Genetics	Spontaneous	7	637	2251
482590	10.3389/fgene.2019.01117	Yeast Lacking the PP2A Phosphatase Regulatory Subunit Rts1 Sensitizes rad51 Mutants to Specific DNA Damaging Agents	http://fron.tiers.in/a/482590	http://fron.tiers.in/a/482590	Frontiers in Genetics	Spontaneous	0	279	1929
492431	10.3389/fgene.2020.00425	Transcriptomic and Proteomic Tools in the Study of Hg Toxicity: What Is Missing?	http://fron.tiers.in/a/492431	http://fron.tiers.in/a/492431	Frontiers in Genetics	Spontaneous	2	238	1281
499019	10.3389/fgene.2020.00405	Phthalate Exposure and Long-Term Epigenomic Consequences: A Review	http://fron.tiers.in/a/499019	http://fron.tiers.in/a/499019	Frontiers in Genetics	Research Topic	4	1116	2699
502443	10.3389/fgene.2020.00063	HIF-1 Has a Central Role in Caenorhabditis elegans Organismal Response to Selenium	http://fron.tiers.in/a/502443	http://fron.tiers.in/a/502443	Frontiers in Genetics	Spontaneous	0	502	1378
505377	10.3389/fgene.2020.00019	High-Throughput Transcriptome Profiling in Drug and Biomarker Discovery	http://fron.tiers.in/a/505377	http://fron.tiers.in/a/505377	Frontiers in Genetics	Spontaneous	7	2153	7871
518962	10.3389/fgene.2020.00589	Insecticidal Activity of Artemisia vulgaris Essential Oil and Transcriptome Analysis of Tribolium castaneum in Response to Oil Exposure	http://fron.tiers.in/a/518962	http://fron.tiers.in/a/518962	Frontiers in Genetics	Spontaneous	3	489	2335
519168	10.3389/fgene.2020.00527	Toxicological Effects of Cadmium on Mammalian Testis	http://fron.tiers.in/a/519168	http://fron.tiers.in/a/519168	Frontiers in Genetics	Research Topic	9	812	1982
523322	10.3389/fgene.2020.00107	Corrigendum: Associations Between Behavioral Effects of Bisphenol A and DNA Methylation in Zebrafish Embryos	http://fron.tiers.in/a/523322	http://fron.tiers.in/a/523322	Frontiers in Genetics	Spontaneous	0	196	1499
529033	10.3389/fgene.2020.00175	Editorial: Deep Learning for Toxicity and Disease Prediction	http://fron.tiers.in/a/529033	http://fron.tiers.in/a/529033	Frontiers in Genetics	Research Topic	0	358	1467
532633	10.3389/fgene.2020.00775	Elucidation of Mechanisms of Topotecan-Induced Cell Death in Human Breast MCF-7 Cancer Cells by Gene Expression Analysis	http://fron.tiers.in/a/532633	http://fron.tiers.in/a/532633	Frontiers in Genetics	Spontaneous	2	357	1650
537785	10.3389/fgene.2020.537785	Synergistic Effect of MC-LR and C-Terminal Truncated HBx on HepG2 Cells and Their Effects on PP2A Mediated Downstream Target of MAPK Signaling Pathway	http://fron.tiers.in/a/537785	http://fron.tiers.in/a/537785	Frontiers in Genetics	Spontaneous	0	322	675
546527	10.3389/fgene.2020.00627	Epigenetic Vulnerability of Insulator CTCF Motifs at Parkinson’s Disease-Associated Genes in Response to Neurotoxicant Rotenone	http://fron.tiers.in/a/546527	http://fron.tiers.in/a/546527	Frontiers in Genetics	Research Topic	0	376	1514
551282	10.3389/fgene.2020.00840	Tissue- and Sex-Specific DNA Methylation Changes in Mice Perinatally Exposed to Lead (Pb)	http://fron.tiers.in/a/551282	http://fron.tiers.in/a/551282	Frontiers in Genetics	Research Topic	1	322	1685
551292	10.3389/fgene.2020.00855	Radioresistance, DNA Damage and DNA Repair in Cells With Moderate Overexpression of RPA1	http://fron.tiers.in/a/551292	http://fron.tiers.in/a/551292	Frontiers in Genetics	Spontaneous	0	299	1461
556779	10.3389/fgene.2020.00836	Influence of Genetic Variance on Biomarker Levels After Occupational Exposure to 1,6-Hexamethylene Diisocyanate Monomer and 1,6-Hexamethylene Diisocyanate Isocyanurate	http://fron.tiers.in/a/556779	http://fron.tiers.in/a/556779	Frontiers in Genetics	Spontaneous	0	251	1466
559952	10.3389/fgene.2020.00818	Demethylation of the NRF2 Promoter Protects Against Carcinogenesis Induced by Nano-SiO2	http://fron.tiers.in/a/559952	http://fron.tiers.in/a/559952	Frontiers in Genetics	Research Topic	0	205	954
594179	10.3389/fgene.2020.594179	Toxicological Study and Genetic Basis of BTEX Susceptibility in Drosophila melanogaster	http://fron.tiers.in/a/594179	http://fron.tiers.in/a/594179	Frontiers in Genetics	Spontaneous	1	316	1607
595166	10.3389/fgene.2020.595166	Sequencing of Transcriptome and Small RNA Revealed the Xenobiotic Metabolism-Related Genes and Potential Regulatory miRNA in Asian Tramp Snail	http://fron.tiers.in/a/595166	http://fron.tiers.in/a/595166	Frontiers in Genetics	Spontaneous	0	181	716
597803	10.3389/fgene.2020.597803	A Novel Transcriptome Integrated Network Approach Identifies the Key Driver lncRNA Involved in Cell Cycle With Chromium (VI)-Treated BEAS-2B Cells	http://fron.tiers.in/a/597803	http://fron.tiers.in/a/597803	Frontiers in Genetics	Research Topic	0	266	768
601149	10.3389/ftox.2020.601149	Diet as an Exposure Source and Mediator of Per- and Polyfluoroalkyl Substance (PFAS) Toxicity	http://fron.tiers.in/a/601149	http://fron.tiers.in/a/601149	Frontiers in Toxicology	Spontaneous	0	166	1275
614666	10.3389/fgene.2020.614666	The Involvement of Metals in Alzheimer’s Disease Through Epigenetic Mechanisms	http://fron.tiers.in/a/614666	http://fron.tiers.in/a/614666	Frontiers in Genetics	Research Topic	0	315	869
616083	10.3389/fgene.2020.616083	The Function of the Metals in Regulating Epigenetics During Parkinson’s Disease	http://fron.tiers.in/a/616083	http://fron.tiers.in/a/616083	Frontiers in Genetics	Research Topic	0	225	533
618966	10.3389/fgene.2020.618966	Epigenetic Alteration Shaped by the Environmental Chemical Bisphenol A	http://fron.tiers.in/a/618966	http://fron.tiers.in/a/618966	Frontiers in Genetics	Research Topic	0	337	884
620744	10.3389/fgene.2021.620744	Association Between miR-148a and DNA Methylation Profile in Individuals Exposed to Lead (Pb)	http://fron.tiers.in/a/620744	http://fron.tiers.in/a/620744	Frontiers in Genetics	Research Topic	0	187	668
623117	10.3389/fgene.2020.623117	Review: In vitro Cell Platform for Understanding Developmental Toxicity	http://fron.tiers.in/a/623117	http://fron.tiers.in/a/623117	Frontiers in Genetics	Research Topic	0	328	860
624561	10.3389/fgene.2021.624561	Multigenerational Epigenetic Regulation of Allergic Diseases: Utilizing an Experimental Dust Mite-Induced Asthma Model	http://fron.tiers.in/a/624561	http://fron.tiers.in/a/624561	Frontiers in Genetics	Research Topic	0	137	1109
632423	10.3389/fgene.2021.632423	MazEF Toxin-Antitoxin System-Mediated DNA Damage Stress Response in Deinococcus radiodurans	http://fron.tiers.in/a/632423	http://fron.tiers.in/a/632423	Frontiers in Genetics	Spontaneous	1	157	610
645555	10.3389/fgene.2021.645555	Genetic Susceptibility to Drug Teratogenicity: A Systematic Literature Review	http://fron.tiers.in/a/645555	http://fron.tiers.in/a/645555	Frontiers in Genetics	Research Topic	0	116	789
649845	10.3389/fgene.2021.649845	Acute Toxicity and DNA Instability Induced by Exposure to Low Doses of Triclosan and Phthalate DEHP, and Their Combinations, in vitro	http://fron.tiers.in/a/649845	http://fron.tiers.in/a/649845	Frontiers in Genetics	Research Topic	0	51	511
650500	10.3389/fgene.2021.650500	Genome-Wide Identification of MATE Gene Family in Potato (Solanum tuberosum L.) and Expression Analysis in Heavy Metal Stress	http://fron.tiers.in/a/650500	http://fron.tiers.in/a/650500	Frontiers in Genetics	Spontaneous
654826	10.3389/fgene.2021.654826	Genetic Expression Screening of Arsenic Trioxide-Induced Cytotoxicity in KG-1a Cells Based on Bioinformatics Technology	http://fron.tiers.in/a/654826	http://fron.tiers.in/a/654826	Frontiers in Genetics	Spontaneous
655968	10.3389/ftox.2021.655968	Untargeted Proteomics-Based Approach to Investigate Unintended Changes in Genetically Modified Maize for Environmental Risk Assessment Purpose	http://fron.tiers.in/a/655968	http://fron.tiers.in/a/655968	Frontiers in Toxicology	Research Topic
659612	10.3389/fgene.2021.659612	Gene Environment Interactions in the Etiology of Neural Tube Defects	http://fron.tiers.in/a/659612	http://fron.tiers.in/a/659612	Frontiers in Genetics	Research Topic	0	13	220
664946	10.3389/fgene.2021.664946	Gene Variants Determine Placental Transfer of Perfluoroalkyl Substances (PFAS), Mercury (Hg) and Lead (Pb), and Birth Outcome: Findings From the UmMuKi Bratislava-Vienna Study	http://fron.tiers.in/a/664946	http://fron.tiers.in/a/664946	Frontiers in Genetics	Research Topic
666726	10.3389/fgene.2021.666726	From the Farm to the Lab: How Chicken Embryos Contribute to the Field of Teratology	http://fron.tiers.in/a/666726	http://fron.tiers.in/a/666726	Frontiers in Genetics	Research Topic
677723	10.3389/fgene.2021.677723	Dysregulation of Cells Cycle and Apoptosis in Human Induced Pluripotent Stem Cells Chondrocytes Through p53 Pathway by HT-2 Toxin: An in vitro Study	http://fron.tiers.in/a/677723	http://fron.tiers.in/a/677723	Frontiers in Genetics	Spontaneous
680217	10.3389/fgene.2021.680217	Comparative Genomics Identifies Putative Interspecies Mechanisms Underlying Crbn-Sall4-Linked Thalidomide Embryopathy	http://fron.tiers.in/a/680217	http://fron.tiers.in/a/680217	Frontiers in Genetics	Research Topic
680342	10.3389/fgene.2021.680342	Non-human Primate Models to Investigate Mechanisms of Infection-Associated Fetal and Pediatric Injury, Teratogenesis and Stillbirth	http://fron.tiers.in/a/680342	http://fron.tiers.in/a/680342	Frontiers in Genetics	Research Topic
694288	10.3389/fgene.2021.694288	Editorial: Environmental Genomics and Epigenomics: Response, Development and Disease	http://fron.tiers.in/a/694288	http://fron.tiers.in/a/694288	Frontiers in Genetics	Research Topic
695625	10.3389/fgene.2021.695625	Translational Proteomics Analysis of Anthracycline-Induced Cardiotoxicity From Cardiac Microtissues to Human Heart Biopsies	http://fron.tiers.in/a/695625	http://fron.tiers.in/a/695625	Frontiers in Genetics	Research Topic
695699	10.3389/fgene.2021.695699	Integrated Analysis of mRNA- and miRNA-Seq in the Ovary of Rare Minnow Gobiocypris rarus in Response to 17α-Methyltestosterone	http://fron.tiers.in/a/695699	http://fron.tiers.in/a/695699	Frontiers in Genetics	Research Topic
696892	10.3389/fgene.2021.696892	Construction of Mode of Action for Cadmium-Induced Renal Tubular Dysfunction Based on a Toxicity Pathway-Oriented Approach	http://fron.tiers.in/a/696892	http://fron.tiers.in/a/696892	Frontiers in Genetics	Research Topic
698771	10.3389/fgene.2021.698771	A Platform for Validating Colorectal Cancer Driver Genes Using Mouse Organoids	http://fron.tiers.in/a/698771	http://fron.tiers.in/a/698771	Frontiers in Genetics	Research Topic
698825	10.3389/fgene.2021.698825	The Role of Mitochondrial DNA Variation in Drug Response: A Systematic Review	http://fron.tiers.in/a/698825	http://fron.tiers.in/a/698825	Frontiers in Genetics	Research Topic
710143	10.3389/fgene.2021.710143	Low-Dose Radiation Can Cause Epigenetic Alterations Associated With Impairments in Both Male and Female Reproductive Cells	http://fron.tiers.in/a/710143	http://fron.tiers.in/a/710143	Frontiers in Genetics	Spontaneous
